# Supplementary material for: Analysis of Predictive Factors for Successful Vascular Anastomoses in a Sheep Uterine Transplantation Model
Source: J Clin Med. 2022 Sep 6;11(18):5262. doi: 10.3390/jcm11185262 (PMC9503062; doi:10.3390/jcm11185262)
Supplement: Supplementary file 1 [file jcm-11-05262-s001.zip]

Archive with 1 entries (1 files):
- jcm-1802964-supplementary.pdf
